# Supplementary material for: Validation of a new study skills scale to provide an explanation for depressive symptoms among medical students
Source: PLoS One. 2018 Jun 25;13(6):e0199037. doi: 10.1371/journal.pone.0199037 (PMC6016898; doi:10.1371/journal.pone.0199037)
Supplement: S1 Data — (XLS) [file pone.0199037.s003.xls]

## Sheet: Sheet1
Reliability
[DataSet2] C:\Users\kk72030\Downloads\EiadAlFaris Plos(26052018)\fwdstudyskillsdataandoutput\Study skills 23 items + BDI2 (1).sav
Scale: ALL VARIABLES
Case Processing Summary
		N	%
Cases	Valid	372	100
	Excludeda	0	0
	Total	372	100
a. Listwise deletion based on all variables in the procedure.
Reliability Statistics
Cronbach's Alpha	Cronbach's Alpha Based on Standardized Items	N of Items
0.651656	0.644992	5
Item Statistics
	Mean	Std. Deviation	N
I try to organize facts in a systematic way.(R)	2.11022	0.746025	372
I look for the main ideas as I read.(R)	2.31989	0.670786	372
I take notes as I read my textbooks.(R)	1.80914	0.90439	372
When reading, I highlight important passages.(R)	2.32258	0.873834	372
I see learning as something I will be doing all throughout my life.(R)	2.45968	0.677707	372
Inter-Item Correlation Matrix
	I try to organize facts in a systematic way.(R)	I look for the main ideas as I read.(R)	I take notes as I read my textbooks.(R)	When reading, I highlight important passages.(R)	I see learning as something I will be doing all throughout my life.(R)
I try to organize facts in a systematic way.(R)	1	0.274078	0.358852	0.300899	0.256718
I look for the main ideas as I read.(R)	0.274078	1	0.256422	0.163765	0.15593
I take notes as I read my textbooks.(R)	0.358852	0.256422	1	0.480576	0.213893
When reading, I highlight important passages.(R)	0.300899	0.163765	0.480576	1	0.204084
I see learning as something I will be doing all throughout my life.(R)	0.256718	0.15593	0.213893	0.204084	1
Item-Total Statistics
	Scale Mean if Item Deleted	Scale Variance if Item Deleted	Corrected Item-Total Correlation	Squared Multiple Correlation	Cronbach's Alpha if Item Deleted
I try to organize facts in a systematic way.(R)	8.91129	4.39912	0.450702	0.205785	0.57841
I look for the main ideas as I read.(R)	8.70161	4.99698	0.306502	0.108289	0.640289
I take notes as I read my textbooks.(R)	9.21237	3.73106	0.520097	0.302305	0.536641
When reading, I highlight important passages.(R)	8.69892	4.01693	0.452677	0.256066	0.575303
I see learning as something I will be doing all throughout my life.(R)	8.56183	5.00156	0.298644	0.0946805	0.643411
Scale Statistics
Mean	Variance	Std. Deviation	N of Items
11.0215	6.36611	2.52312	5
Intraclass Correlation Coefficient
	Intraclass Correlationa	95% Confidence Interval		F Test with True Value 0
		Lower Bound	Upper Bound	Value	df1	df2	Sig
Single Measures	.272b	0.225199	0.323026	2.87073	371	1484	0
Average Measures	.652c	0.592381	0.70465	2.87073	371	1484	0
Two-way mixed effects model where people effects are random and measures effects are fixed.
a. Type C intraclass correlation coefficients using a consistency definition-the between-measure variance is excluded from the denominator variance. b. The estimator is the same, whether the interaction effect is present or not. c. This estimate is computed assuming the interaction effect is absent, because it is not estimable otherwise.
RELIABILITY
/VARIABLES=q0004_0003 q0004_0008 q0005_0005 q0005_0006 q0005_0010
/SCALE('ALL VARIABLES') ALL
/MODEL=ALPHA
/STATISTICS=DESCRIPTIVE SCALE CORR
/SUMMARY=TOTAL
/ICC=MODEL(MIXED) TYPE(CONSISTENCY) CIN=95 TESTVAL=0.
Reliability
[DataSet2] C:\Users\kk72030\Downloads\EiadAlFaris Plos(26052018)\fwdstudyskillsdataandoutput\Study skills 23 items + BDI2 (1).sav
Scale: ALL VARIABLES
Case Processing Summary
		N	%
Cases	Valid	372	100
	Excludeda	0	0
	Total	372	100
a. Listwise deletion based on all variables in the procedure.
Reliability Statistics
Cronbach's Alpha	Cronbach's Alpha Based on Standardized Items	N of Items
0.696773	0.694096	5
Item Statistics
	Mean	Std. Deviation	N
I study even when less important things distract me.(C&M)	1.70161	0.783728	372
I give full attention to the tasks.(C&M)	2.07796	0.637421	372
I keep up with assignments, readings and tests preparations, avoiding any delays.(C&M)	1.73656	0.821186	372
I keep study time a priority, saying “no” to social demands and extracurricular events.(C&M)	1.71774	0.832887	372
I avoid activities, which tend to interfere with my planned schedule.(C&M)	1.84677	0.794635	372
Inter-Item Correlation Matrix
	I study even when less important things distract me.(C&M)	I give full attention to the tasks.(C&M)	I keep up with assignments, readings and tests preparations, avoiding any delays.(C&M)	I keep study time a priority, saying “no” to social demands and extracurricular events.(C&M)	I avoid activities, which tend to interfere with my planned schedule.(C&M)
I study even when less important things distract me.(C&M)	1	0.246324	0.354977	0.242262	0.250992
I give full attention to the tasks.(C&M)	0.246324	1	0.271064	0.234487	0.273756
I keep up with assignments, readings and tests preparations, avoiding any delays.(C&M)	0.354977	0.271064	1	0.395427	0.392343
I keep study time a priority, saying “no” to social demands and extracurricular events.(C&M)	0.242262	0.234487	0.395427	1	0.459843
I avoid activities, which tend to interfere with my planned schedule.(C&M)	0.250992	0.273756	0.392343	0.459843	1
Item-Total Statistics
	Scale Mean if Item Deleted	Scale Variance if Item Deleted	Corrected Item-Total Correlation	Squared Multiple Correlation	Cronbach's Alpha if Item Deleted
I study even when less important things distract me.(C&M)	7.37903	4.87751	0.384757	0.162817	0.675676
I give full attention to the tasks.(C&M)	7.00269	5.36118	0.35781	0.13025	0.683297
I keep up with assignments, readings and tests preparations, avoiding any delays.(C&M)	7.34409	4.35568	0.523282	0.276577	0.615288
I keep study time a priority, saying “no” to social demands and extracurricular events.(C&M)	7.3629	4.41512	0.489936	0.274346	0.630799
I avoid activities, which tend to interfere with my planned schedule.(C&M)	7.23387	4.48155	0.50846	0.284079	0.622691
Scale Statistics
Mean	Variance	Std. Deviation	N of Items
9.08065	6.82367	2.61222	5
Intraclass Correlation Coefficient
	Intraclass Correlationa	95% Confidence Interval		F Test with True Value 0
		Lower Bound	Upper Bound	Value	df1	df2	Sig
Single Measures	.315b	0.266679	0.366253	3.29786	371	1484	0
Average Measures	.697c	0.645176	0.742903	3.29786	371	1484	0
Two-way mixed effects model where people effects are random and measures effects are fixed.
a. Type C intraclass correlation coefficients using a consistency definition-the between-measure variance is excluded from the denominator variance. b. The estimator is the same, whether the interaction effect is present or not. c. This estimate is computed assuming the interaction effect is absent, because it is not estimable otherwise.
RELIABILITY
/VARIABLES=q0005_0002 q0005_0003 q0005_0004 q0005_0007 q0005_0009
/SCALE('ALL VARIABLES') ALL
/MODEL=ALPHA
/STATISTICS=DESCRIPTIVE SCALE CORR
/SUMMARY=TOTAL
/ICC=MODEL(MIXED) TYPE(CONSISTENCY) CIN=95 TESTVAL=0.
Reliability
Scale: ALL VARIABLES
Case Processing Summary
		N	%
Cases	Valid	372	100
	Excludeda	0	0
	Total	372	100
a. Listwise deletion based on all variables in the procedure.
Reliability Statistics
Cronbach's Alpha	Cronbach's Alpha Based on Standardized Items	N of Items
0.754868	0.757646	5
Item Statistics
	Mean	Std. Deviation	N
At the beginning of the term, I make up my activity and study schedules.(TM)	1.52957	0.961068	372
I break assignments into manageable parts.(TM)	1.79839	0.793978	372
I use a “to do” list to keep track of the tasks.(TM)	1.64785	1.04722	372
I plan my day by deciding what is important to do. (TM)	2.08333	0.788079	372
I outline specific goals for my study time.(TM)	1.91935	0.772821	372
Inter-Item Correlation Matrix
	At the beginning of the term, I make up my activity and study schedules.(TM)	I break assignments into manageable parts.(TM)	I use a “to do” list to keep track of the tasks.(TM)	I plan my day by deciding what is important to do. (TM)	I outline specific goals for my study time.(TM)
At the beginning of the term, I make up my activity and study schedules.(TM)	1	0.408755	0.507168	0.354396	0.311689
I break assignments into manageable parts.(TM)	0.408755	1	0.410367	0.401695	0.311674
I use a “to do” list to keep track of the tasks.(TM)	0.507168	0.410367	1	0.375318	0.334499
I plan my day by deciding what is important to do. (TM)	0.354396	0.401695	0.375318	1	0.431501
I outline specific goals for my study time.(TM)	0.311689	0.311674	0.334499	0.431501	1
Item-Total Statistics
	Scale Mean if Item Deleted	Scale Variance if Item Deleted	Corrected Item-Total Correlation	Squared Multiple Correlation	Cronbach's Alpha if Item Deleted
At the beginning of the term, I make up my activity and study schedules.(TM)	7.44892	6.19954	0.552568	0.325174	0.699866
I break assignments into manageable parts.(TM)	7.18011	6.94591	0.523627	0.278894	0.711643
I use a “to do” list to keep track of the tasks.(TM)	7.33065	5.80682	0.567504	0.338803	0.696754
I plan my day by deciding what is important to do. (TM)	6.89516	6.96203	0.525305	0.298527	0.711295
I outline specific goals for my study time.(TM)	7.05914	7.25795	0.459296	0.237069	0.732282
Scale Statistics
Mean	Variance	Std. Deviation	N of Items
8.97849	9.76773	3.12534	5
Intraclass Correlation Coefficient
	Intraclass Correlationa	95% Confidence Interval		F Test with True Value 0
		Lower Bound	Upper Bound	Value	df1	df2	Sig
Single Measures	.381b	0.332105	0.432553	4.07943	371	1484	0
Average Measures	.755c	0.713155	0.79216	4.07943	371	1484	0
Two-way mixed effects model where people effects are random and measures effects are fixed.
a. Type C intraclass correlation coefficients using a consistency definition-the between-measure variance is excluded from the denominator variance. b. The estimator is the same, whether the interaction effect is present or not. c. This estimate is computed assuming the interaction effect is absent, because it is not estimable otherwise.
RELIABILITY
/VARIABLES=q0006_0002 q0006_0003 q0006_0004 q0006_0006
/SCALE('ALL VARIABLES') ALL
/MODEL=ALPHA
/STATISTICS=DESCRIPTIVE SCALE CORR
/SUMMARY=TOTAL
/ICC=MODEL(MIXED) TYPE(CONSISTENCY) CIN=95 TESTVAL=0.
Reliability
[DataSet2] C:\Users\kk72030\Downloads\EiadAlFaris Plos(26052018)\fwdstudyskillsdataandoutput\Study skills 23 items + BDI2 (1).sav
Scale: ALL VARIABLES
Case Processing Summary
		N	%
Cases	Valid	372	100
	Excludeda	0	0
	Total	372	100
a. Listwise deletion based on all variables in the procedure.
Reliability Statistics
Cronbach's Alpha	Cronbach's Alpha Based on Standardized Items	N of Items
0.661231	0.661591	4
Item Statistics
	Mean	Std. Deviation	N
I plan regular times for fun.(EM)	2.1129	0.839166	372
I take relaxation or rest time when under stress.(EM)	2.28495	0.773196	372
I regularly try to motivate myself to keep up with the planned schedule. (EM)	2.19892	0.779245	372
I try to get rid of negative thoughts and worrying while studying. (EM)	2.16667	0.748163	372
Inter-Item Correlation Matrix
	I plan regular times for fun.(EM)	I take relaxation or rest time when under stress.(EM)	I regularly try to motivate myself to keep up with the planned schedule. (EM)	I try to get rid of negative thoughts and worrying while studying. (EM)
I plan regular times for fun.(EM)	1	0.344934	0.369514	0.279058
I take relaxation or rest time when under stress.(EM)	0.344934	1	0.312771	0.304421
I regularly try to motivate myself to keep up with the planned schedule. (EM)	0.369514	0.312771	1	0.359079
I try to get rid of negative thoughts and worrying while studying. (EM)	0.279058	0.304421	0.359079	1
Item-Total Statistics
	Scale Mean if Item Deleted	Scale Variance if Item Deleted	Corrected Item-Total Correlation	Squared Multiple Correlation	Cronbach's Alpha if Item Deleted
I plan regular times for fun.(EM)	6.65054	2.91259	0.447329	0.20631	0.591116
I take relaxation or rest time when under stress.(EM)	6.47849	3.12353	0.430553	0.186496	0.601414
I regularly try to motivate myself to keep up with the planned schedule. (EM)	6.56452	3.012	0.47281	0.227092	0.572818
I try to get rid of negative thoughts and worrying while studying. (EM)	6.59677	3.21702	0.417797	0.181662	0.609773
Scale Statistics
Mean	Variance	Std. Deviation	N of Items
8.76344	4.89807	2.21316	4
Intraclass Correlation Coefficient
	Intraclass Correlationa	95% Confidence Interval		F Test with True Value 0
		Lower Bound	Upper Bound	Value	df1	df2	Sig
Single Measures	.328b	0.273812	0.384465	2.95186	371	1113	0
Average Measures	.661c	0.601311	0.714156	2.95186	371	1113	0
Two-way mixed effects model where people effects are random and measures effects are fixed.
a. Type C intraclass correlation coefficients using a consistency definition-the between-measure variance is excluded from the denominator variance. b. The estimator is the same, whether the interaction effect is present or not. c. This estimate is computed assuming the interaction effect is absent, because it is not estimable otherwise.
RELIABILITY
/VARIABLES=q0007_0002 q0007_0003 q0007_0004 q0007_0012
/SCALE('ALL VARIABLES') ALL
/MODEL=ALPHA
/STATISTICS=DESCRIPTIVE SCALE CORR
/SUMMARY=TOTAL
/ICC=MODEL(MIXED) TYPE(CONSISTENCY) CIN=95 TESTVAL=0.
Reliability
[DataSet2] C:\Users\kk72030\Downloads\EiadAlFaris Plos(26052018)\fwdstudyskillsdataandoutput\Study skills 23 items + BDI2 (1).sav
Scale: ALL VARIABLES
Case Processing Summary
		N	%
Cases	Valid	372	100
	Excludeda	0	0
	Total	372	100
a. Listwise deletion based on all variables in the procedure.
Reliability Statistics
Cronbach's Alpha	Cronbach's Alpha Based on Standardized Items	N of Items
0.707881	0.706344	4
Item Statistics
	Mean	Std. Deviation	N
When I do not understand something, I get help from classmates.(OLP)	1.70968	0.81536	372
I volunteer answers to questions posed by instructors in the class.(OLP)	1.33871	0.819773	372
I participate in class discussions.(OLP)	1.58602	0.869128	372
I ask the instructor questions when clarification is needed.(OLP)	1.61828	0.880755	372
Inter-Item Correlation Matrix
	When I do not understand something, I get help from classmates.(OLP)	I volunteer answers to questions posed by instructors in the class.(OLP)	I participate in class discussions.(OLP)	I ask the instructor questions when clarification is needed.(OLP)
When I do not understand something, I get help from classmates.(OLP)	1	0.228166	0.24073	0.299422
I volunteer answers to questions posed by instructors in the class.(OLP)	0.228166	1	0.655087	0.392343
I participate in class discussions.(OLP)	0.24073	0.655087	1	0.437382
I ask the instructor questions when clarification is needed.(OLP)	0.299422	0.392343	0.437382	1
Item-Total Statistics
	Scale Mean if Item Deleted	Scale Variance if Item Deleted	Corrected Item-Total Correlation	Squared Multiple Correlation	Cronbach's Alpha if Item Deleted
When I do not understand something, I get help from classmates.(OLP)	4.54301	4.37281	0.315613	0.108199	0.744258
I volunteer answers to questions posed by instructors in the class.(OLP)	4.91398	3.63679	0.57731	0.445254	0.594286
I participate in class discussions.(OLP)	4.66667	3.4142	0.605347	0.470004	0.571859
I ask the instructor questions when clarification is needed.(OLP)	4.63441	3.67191	0.493633	0.246046	0.645313
Scale Statistics
Mean	Variance	Std. Deviation	N of Items
6.25269	6.11387	2.47262	4
Intraclass Correlation Coefficient
	Intraclass Correlationa	95% Confidence Interval		F Test with True Value 0
		Lower Bound	Upper Bound	Value	df1	df2	Sig
Single Measures	.377b	0.32304	0.433194	3.42326	371	1113	0
Average Measures	.708c	0.656212	0.753518	3.42326	371	1113	0
Two-way mixed effects model where people effects are random and measures effects are fixed.
a. Type C intraclass correlation coefficients using a consistency definition-the between-measure variance is excluded from the denominator variance. b. The estimator is the same, whether the interaction effect is present or not. c. This estimate is computed assuming the interaction effect is absent, because it is not estimable otherwise.
