# Supplementary material for: Validation of a new study skills scale to provide an explanation for depressive symptoms among medical students
Source: PLoS One. 2018 Jun 25;13(6):e0199037. doi: 10.1371/journal.pone.0199037 (PMC6016898; doi:10.1371/journal.pone.0199037)
Supplement: S2 Data — (XLS) [file pone.0199037.s004.xls]

## Sheet: Sheet1
GET
FILE='C:\Users\kk5973\Downloads\Study skills 23 items + BDI2 (1).sav'.
DATASET NAME DataSet1 WINDOW=FRONT.
RELIABILITY
/VARIABLES=Reading Time_management Emotional_management Concentration_memory Other TSSS
/SCALE('ALL VARIABLES') ALL
/MODEL=ALPHA
/STATISTICS=DESCRIPTIVE SCALE TUKEY
/SUMMARY=TOTAL.
Reliability
Notes
Output Created		13-DEC-2017 10:26:37
Comments
Input	Data	C:\Users\kk5973\Downloads\Study skills 23 items + BDI2 (1).sav
	Active Dataset	DataSet1
	Filter	<none>
	Weight	<none>
	Split File	<none>
	N of Rows in Working Data File	372
	Matrix Input	C:\Users\kk5973\Downloads\Study skills 23 items + BDI2 (1).sav
Missing Value Handling	Definition of Missing	User-defined missing values are treated as missing.
	Cases Used	Statistics are based on all cases with valid data for all variables in the procedure.
Syntax		RELIABILITY /VARIABLES=Reading Time_management Emotional_management Concentration_memory Other TSSS /SCALE('ALL VARIABLES') ALL /MODEL=ALPHA /STATISTICS=DESCRIPTIVE SCALE TUKEY /SUMMARY=TOTAL.
Resources	Processor Time	00:00:00.00
	Elapsed Time	00:00:00.03
[DataSet1] C:\Users\kk5973\Downloads\Study skills 23 items + BDI2 (1).sav
Scale: ALL VARIABLES
Case Processing Summary
		N	%
Cases	Valid	372	100
	Excludeda	0	0
	Total	372	100
a. Listwise deletion based on all variables in the procedure.
Reliability Statistics
Cronbach's Alpha	N of Items
0.753606	6
Item Statistics
	Mean	Std. Deviation	N
Reading	8.56183	2.23642	372
Time_management	14.2796	4.48866	372
Emotional_management	8.76344	2.21316	372
Concentration_memory	3.77957	1.12545	372
Other	8.71237	2.67172	372
TSSS	44.0968	8.87689	372
Item-Total Statistics
	Scale Mean if Item Deleted	Scale Variance if Item Deleted	Corrected Item-Total Correlation	Cronbach's Alpha if Item Deleted
Reading	79.6317	268.923	0.562677	0.728243
Time_management	73.914	203.82	0.711807	0.654477
Emotional_management	79.4301	269.976	0.554426	0.729799
Concentration_memory	84.414	296.249	0.456391	0.76061
Other	79.4812	260.272	0.554339	0.721161
TSSS	44.0968	78.7992	1	0.640026
Scale Statistics
Mean	Variance	Std. Deviation	N of Items
88.1935	315.197	17.7538	6
ANOVA with Tukey's Test for Nonadditivity
			Sum of Squares	df	Mean Square	F	Sig
Between People			19489.7	371	52.5328
Within People	Between Items		406363	5	81272.7	6278.91	0
	Residual	Nonadditivity	17268.226a	1	17268.2	4748.32	0
		Balance	6742.45	1854	3.6367
		Total	24010.7	1855	12.9438
	Total		430374	1860	231.384
Total			449864	2231	201.642
Grand Mean = 14.6989
a. Tukey's estimate of power to which observations must be raised to achieve additivity = -.025.
RELIABILITY
/VARIABLES=q0003_0002 q0003_0006 q0003_0007 q0003_0008 q0004_0003 q0004_0008 q0005_0002 q0005_0003 q0005_0004 q0005_0005 q0005_0006 q0005_0007 q0005_0009 q0005_0010 q0006_0002 q0006_0003 q0006_0004 q0006_0006 q0007_0002 q0007_0003 q0007_0004 q0007_0008
q0007_0012
/SCALE('ALL VARIABLES') ALL
/MODEL=ALPHA
/STATISTICS=DESCRIPTIVE SCALE TUKEY
/SUMMARY=TOTAL.
Reliability
Notes
Output Created		13-DEC-2017 10:34:27
Comments
Input	Data	C:\Users\kk5973\Downloads\Study skills 23 items + BDI2 (1).sav
	Active Dataset	DataSet1
	Filter	<none>
	Weight	<none>
	Split File	<none>
	N of Rows in Working Data File	372
	Matrix Input
Missing Value Handling	Definition of Missing	User-defined missing values are treated as missing.
	Cases Used	Statistics are based on all cases with valid data for all variables in the procedure.
Syntax		RELIABILITY /VARIABLES=q0003_0002 q0003_0006 q0003_0007 q0003_0008 q0004_0003 q0004_0008 q0005_0002 q0005_0003 q0005_0004 q0005_0005 q0005_0006 q0005_0007 q0005_0009 q0005_0010 q0006_0002 q0006_0003 q0006_0004 q0006_0006 q0007_0002 q0007_0003 q0007_0004 q0007_0008 q0007_0012 /SCALE('ALL VARIABLES') ALL /MODEL=ALPHA /STATISTICS=DESCRIPTIVE SCALE TUKEY /SUMMARY=TOTAL.
Resources	Processor Time	00:00:00.00
	Elapsed Time	00:00:00.09
[DataSet1] C:\Users\kk5973\Downloads\Study skills 23 items + BDI2 (1).sav
Scale: ALL VARIABLES
Case Processing Summary
		N	%
Cases	Valid	372	100
	Excludeda	0	0
	Total	372	100
a. Listwise deletion based on all variables in the procedure.
Reliability Statistics
Cronbach's Alpha	N of Items
0.842818	23
Item Statistics
	Mean	Std. Deviation	N
I try to organize facts in a systematic way.	2.11022	0.746025	372
I look for the main ideas as I read.	2.31989	0.670786	372
I take notes as I read my textbooks.	1.80914	0.90439	372
When reading, I highlight important passages.	2.32258	0.873834	372
I study even when less important things distract me.	1.70161	0.783728	372
I give full attention to the tasks.	2.07796	0.637421	372
At the beginning of the term, I make up my activity and study schedules.	1.52957	0.961068	372
I break assignments into manageable parts.	1.79839	0.793978	372
I use a “to do” list to keep track of the tasks.	1.64785	1.04722	372
I keep up with assignments, readings and tests preparations, avoiding any delays.	1.73656	0.821186	372
I keep study time a priority, saying “no” to social demands and extracurricular events.	1.71774	0.832887	372
I plan my day by deciding what is important to do.	2.08333	0.788079	372
I outline specific goals for my study time.	1.91935	0.772821	372
I avoid activities, which tend to interfere with my planned schedule.	1.84677	0.794635	372
I plan regular times for fun.	2.1129	0.839166	372
I take relaxation or rest time when under stress.	2.28495	0.773196	372
I regularly try to motivate myself to keep up with the planned schedule.	2.19892	0.779245	372
I try to get rid of negative thoughts and worrying while studying.	2.16667	0.748163	372
When I do not understand something, I get help from classmates.	1.70968	0.81536	372
I volunteer answers to questions posed by instructors in the class.	1.33871	0.819773	372
I participate in class discussions.	1.58602	0.869128	372
I see learning as something I will be doing all throughout my life.	2.45968	0.677707	372
I ask the instructor questions when clarification is needed.	1.61828	0.880755	372
Item-Total Statistics
	Scale Mean if Item Deleted	Scale Variance if Item Deleted	Corrected Item-Total Correlation	Cronbach's Alpha if Item Deleted
I try to organize facts in a systematic way.	41.9866	72.4661	0.454798	0.834863
I look for the main ideas as I read.	41.7769	76.0067	0.200289	0.843305
I take notes as I read my textbooks.	42.2876	71.4831	0.424921	0.835768
When reading, I highlight important passages.	41.7742	72.1915	0.39357	0.837058
I study even when less important things distract me.	42.3952	74.0618	0.305666	0.840263
I give full attention to the tasks.	42.0188	74.4498	0.358472	0.838418
At the beginning of the term, I make up my activity and study schedules.	42.5672	70.7151	0.442995	0.835034
I break assignments into manageable parts.	42.2984	72.1129	0.449094	0.834894
I use a “to do” list to keep track of the tasks.	42.4489	70.2211	0.426267	0.836119
I keep up with assignments, readings and tests preparations, avoiding any delays.	42.3602	70.7378	0.534779	0.83141
I keep study time a priority, saying “no” to social demands and extracurricular events.	42.379	72.4624	0.397967	0.836835
I plan my day by deciding what is important to do.	42.0134	70.5146	0.579014	0.829934
I outline specific goals for my study time.	42.1774	71.618	0.503346	0.832939
I avoid activities, which tend to interfere with my planned schedule.	42.25	72.1179	0.448256	0.834924
I plan regular times for fun.	41.9839	73.3636	0.329134	0.839574
I take relaxation or rest time when under stress.	41.8118	74.9025	0.246491	0.842361
I regularly try to motivate myself to keep up with the planned schedule.	41.8978	71.4397	0.512602	0.832549
I try to get rid of negative thoughts and worrying while studying.	41.9301	72.9008	0.417874	0.836178
When I do not understand something, I get help from classmates.	42.3871	74.6153	0.249832	0.842511
I volunteer answers to questions posed by instructors in the class.	42.7581	72.7985	0.380926	0.837496
I participate in class discussions.	42.5108	72.4662	0.376939	0.837738
I see learning as something I will be doing all throughout my life.	41.6371	74.5607	0.322911	0.839473
I ask the instructor questions when clarification is needed.	42.4785	71.8513	0.41337	0.836238
Scale Statistics
Mean	Variance	Std. Deviation	N of Items
44.0968	78.7992	8.87689	23
ANOVA with Tukey's Test for Nonadditivity
			Sum of Squares	df	Mean Square	F	Sig
Between People			1271.07	371	3.42605
Within People	Between Items		735.005	22	33.4093	62.04	1.16366e-253
	Residual	Nonadditivity	14.202a	1	14.2024	26.4556	2.75931e-07
		Balance	4381.14	8161	0.536839
		Total	4395.34	8162	0.538513
	Total		5130.35	8184	0.626875
Total			6401.41	8555	0.748266
Grand Mean = 1.92
a. Tukey's estimate of power to which observations must be raised to achieve additivity = 1.691.
SAVE OUTFILE='C:\Users\kk5973\Desktop\13-12-2017\Study skills 23 items + BDI2 (1).sav'
/COMPRESSED.
ONEWAY TSSS BY BDI2_Newscore
/STATISTICS DESCRIPTIVES
/MISSING ANALYSIS
/POSTHOC=TUKEY SCHEFFE ALPHA(0.05).
Oneway
Notes
Output Created		27-DEC-2017 13:20:49
Comments
Input	Data	C:\Users\kk5973\Desktop\13-12-2017\Study skills 23 items + BDI2 (1).sav
	Active Dataset	DataSet2
	Filter	<none>
	Weight	<none>
	Split File	<none>
	N of Rows in Working Data File	372
Missing Value Handling	Definition of Missing	User-defined missing values are treated as missing.
	Cases Used	Statistics for each analysis are based on cases with no missing data for any variable in the analysis.
Syntax		ONEWAY TSSS BY BDI2_Newscore /STATISTICS DESCRIPTIVES /MISSING ANALYSIS /POSTHOC=TUKEY SCHEFFE ALPHA(0.05).
Resources	Processor Time	00:00:00.02
	Elapsed Time	00:00:00.08
[DataSet2] C:\Users\kk5973\Desktop\13-12-2017\Study skills 23 items + BDI2 (1).sav
Descriptives
TSSS
	N	Mean	Std. Deviation	Std. Error	95% Confidence Interval for Mean		Minimum	Maximum
					Lower Bound	Upper Bound
minimal	236	45.6059	8.06842	0.525209	44.5712	46.6407	21	65
mild	52	41.3654	8.74257	1.21238	38.9314	43.7993	18	58
moderate	30	38.2	9.36759	1.71028	34.7021	41.6979	17	57
severe depression	10	35.1	9.0854	2.87305	28.6007	41.5993	25	47
Total	328	43.936	8.78796	0.485234	42.9814	44.8906	17	65
ANOVA
TSSS
	Sum of Squares	df	Mean Square	F	Sig.
Between Groups	2769.55	3	923.182	13.3032	3.28118e-08
Within Groups	22484.1	324	69.3954
Total	25253.7	327
Post Hoc Tests
Multiple Comparisons
Dependent Variable: TSSS
(I) BDI2_Newscore			Mean Difference (I-J)	Std. Error	Sig.	95% Confidence Interval
						Lower Bound	Upper Bound
Tukey HSD	minimal	mild	4.24055*	1.27616	0.00545856	0.944984	7.53611
		moderate	7.40593*	1.61469	3.80741e-05	3.23613	11.5757
		severe depression	10.50593*	2.68953	0.000657182	3.56045	17.4514
	mild	minimal	-4.24055*	1.27616	0.00545856	-7.53611	-0.944984
		moderate	3.16538	1.9099	0.348136	-1.76676	8.09753
		severe depression	6.26538	2.87647	0.131513	-1.16284	13.6936
	moderate	minimal	-7.40593*	1.61469	3.80741e-05	-11.5757	-3.23613
		mild	-3.16538	1.9099	0.348136	-8.09753	1.76676
		severe depression	3.1	3.04183	0.738367	-4.75526	10.9553
	severe depression	minimal	-10.50593*	2.68953	0.000657182	-17.4514	-3.56045
		mild	-6.26538	2.87647	0.131513	-13.6936	1.16284
		moderate	-3.1	3.04183	0.738367	-10.9553	4.75526
Scheffe	minimal	mild	4.24055*	1.27616	0.0124247	0.654244	7.82685
		moderate	7.40593*	1.61469	0.000139346	2.86826	11.9436
		severe depression	10.50593*	2.68953	0.00187471	2.9477	18.0642
	mild	minimal	-4.24055*	1.27616	0.0124247	-7.82685	-0.654244
		moderate	3.16538	1.9099	0.433561	-2.20188	8.53265
		severe depression	6.26538	2.87647	0.193716	-1.81818	14.3489
	moderate	minimal	-7.40593*	1.61469	0.000139346	-11.9436	-2.86826
		mild	-3.16538	1.9099	0.433561	-8.53265	2.20188
		severe depression	3.1	3.04183	0.791925	-5.44826	11.6483
	severe depression	minimal	-10.50593*	2.68953	0.00187471	-18.0642	-2.9477
		mild	-6.26538	2.87647	0.193716	-14.3489	1.81818
		moderate	-3.1	3.04183	0.791925	-11.6483	5.44826
*. The mean difference is significant at the 0.05 level.
Homogeneous Subsets
TSSS
BDI2_Newscore		N	Subset for alpha = 0.05
			1	2	3
Tukey HSDa,b	severe depression	10	35.1
	moderate	30	38.2	38.2
	mild	52		41.3654	41.3654
	minimal	236			45.6059
	Sig.		0.545088	0.527297	0.266688
Scheffea,b	severe depression	10	35.1
	moderate	30	38.2
	mild	52	41.3654	41.3654
	minimal	236		45.6059
	Sig.		0.0673584	0.34855
Means for groups in homogeneous subsets are displayed.
a. Uses Harmonic Mean Sample Size = 25.510.
b. The group sizes are unequal. The harmonic mean of the group sizes is used. Type I error levels are not guaranteed.
